# Supplementary material for: Unravelling the Transcriptional Response of Agaricus bisporus under Lecanicillium fungicola Infection
Source: Int J Mol Sci. 2024 Jan 20;25(2):1283. doi: 10.3390/ijms25021283 (PMC10815960; doi:10.3390/ijms25021283)
Supplement: Supplementary file 1 [file ijms-25-01283-s001.zip]

Archive with 1 entries (1 files):
- ijms-2802061-supplementary.xlsx
