# Supplementary material for: Unravelling the Transcriptional Response of Agaricus bisporus under Lecanicillium fungicola Infection
Source: Int J Mol Sci. 2024 Jan 20;25(2):1283. doi: 10.3390/ijms25021283 (PMC10815960; doi:10.3390/ijms25021283)
Supplement: Supplementary file 1 [file ijms-25-01283-s001.zip › ijms-2802061-supplementary.xlsx]

## Sheet: Sheet1
Gene (Putative)	Locus (NCBI)	Primers	Tm	Band size	Process involved
SEPTIN-LIKE 1 (SEP1)	AGABI2DRAFT_192322	GAGACGTATCGTACCGAGAAACTT	60.1	162	Cellular division
		ATGCTTAGCCCTCAATTCATATTC	59.9
SEPTIN-LIKE 2 (SEP2)	AGABI2DRAFT_195980	ACGAGGCCTATATGAGACAAGAAC	60	157
		ATCAAGTTGACACGAGTACCAAGA	60.1
CELLULOSE-GROWTH SPECIFIC 1 (CEL1)	AGABI2DRAFT_226235	AATGGCAAGTATATAGCTCGGAAC	59.9	174
		ATTTGAGGGCAGGACATAATAAAA	60.1
RAB DOMAIN-CONTAINING CELL DIVISION CONTROL PROTEIN (RabCDC)	AGABI2DRAFT_150756	TTTTACAACTCTGGGACTTCCTTC	60	206
		GTCATATAATTCCGTCGGTAGGTC	60
CELL DIVISION CONTROL PROTEIN 5 (CDC5)	AGABI2DRAFT_190684	ATTGCAAAGTATGGCAAAAACC	60.2	155
		AGGTGGAGGAGTTTCTCGTCTT	60.7
CELL DIVISION CONTROL PROTEIN 7 (CDC7)	AGABI2DRAFT_123268	TCGCTATTAAGCTCATCGTAACTG	60	203
		AATGACATTTCTGATTGGTCCTCT	60.2
FRUIT BODY-SPECIFIC A (FBSA)	AGABI2DRAFT_194032	AGACTGTCTGACTATGTGCGACTC	60	219	Fruit body development
		TAGTAGGAAGTCAACTTGCACCAG	59.9
FRUIT BODY-SPECIFIC A (FBSB)	AGABI2DRAFT_137782	CTTCAAATTTGTGGGTATACGTTG	59.7	178
		GAGCAGATTACTTGGAAGGAGAAG	59.9
FRUIT BODY-SPECIFIC A (FBSC)	AGABI2DRAFT_193938	TGTTGAGGAATTGATAAAGCAAAA	60	178
		AGCAAGATGCTCAAACCTATAACC	60.1
BAX INHIBITOR-1 (BI-1)	AGABI2DRAFT_60800	GGCCTATTCAGAAACATCTCTTGT	60	175	Apoptosis
		TGAAGATACTTGTCATTCGTTGCT	60.2
LACCASE 10 (LAC10)	AGABI2DRAFT_120944	CAATCAATTATCTGATCCAAACCA	60.1	214
		TCGGATACCATCACAATATTGAAC	60
LACCASE 11 (LAC11)	AGABI2DRAFT_239441	AGAGAAACAAGAGCTCCTGGTAGA	60.1	194
		TCAATATTTGAAGCAAAACAGGAA	60
FERRIC REDUCTASE NAD BINDING DOMAIN-CONTAINING PROTEIN (FRN)	AGABI2DRAFT_120020	AATGGTATGTGTCCCTCATCTTTT	60	180	ROS production
		GAAGGACTCCACGTGTAGAGAAAT	60.1
NADH-UBIQUINONE OXIDOREDUCTASE SUBUNIT (NUXM)	AGABI2DRAFT_136834	TCTGTATGGAGAGTCTCATCAACC	59.6	188
		GACATCGGATAAATTATTGGGAAC	58.8
POLYPHENOL OXIDASE 3 (PPO3)	AGABI2DRAFT_191507	agcctttctacgagactgaggata	59.9	170
		agacttcttgataccgtagcgtct	59.9
POLYPHENOL OXIDASE 3 (PPO4)	AGABI2DRAFT_239416	cactcggattctcttatcctgatt	60	181
		tattgagtctcgtggtcactcttc	59.8
SUPEROXIDE DISMUTASE (SOD)	AGABI2DRAFT_194730	TCAAGAAGGAATTCAACACTACCA	60	189	ROS scavenging
		TGACGTTGAGGTATTGGAGATAAA	59.9
GLUTATHIONE REDUCTASE (GR)	AGABI2DRAFT_141355	ATCCATATGATTGGTCAAGGAAGT	60	158
		TGTATCGTCCAGATCCTTCTTACA	60
UREA AMIDOHYDROLASE ALPHA SUBUNIT (UREA)	AGABI2DRAFT_183828	gagaatccgtcttcggataactaa	60	204
		ttgtttccagaaatagacacgaga	60.2
CATALASE (CAT)	AGABI2DRAFT_200291	GAACCACCACATAAACACCAATAA	59.9	192
		GGTGCAAGCGAATTATAGAAAAGT	60.1
THIOREDOXIN REDUCTASE (TR)	AGABI2DRAFT_193581	GGGATTGAAAGGAGAACAGACTTA	60	195
		TCAAATCTATCGATCCTCAGCATA	60.1
Beta-tubulin 1 tubb1	AGABI2DRAFT_187460	CATATCCGTTCCTGAACTCACTC	60	212	Housekeeping
		ATTGTGCAGTAAGGACGTTGTTT	60
Elongation Factor-1a (EF1a)	AGABI2DRAFT_133083	TCAATGAAATCATCAAGGAAACC	60.2	187	Housekeeping
		CATGCTAAACATTGTCGTTGAGA	60.2
